# Supplementary material for: Effectiveness and Safety of the COVID-19 Vaccine in Patients with Rheumatoid Arthritis in a Real-World Setting
Source: Vaccines (Basel). 2024 Jun 18;12(6):672. doi: 10.3390/vaccines12060672 (PMC11209506; doi:10.3390/vaccines12060672)
Supplement: Supplementary file 1 [file vaccines-12-00672-s001.zip]

Archive with 1 entries (1 files):
- vaccines-3021117-supplementary.pdf
